# Supplementary material for: Outcomes of a QST Protocol in Healthy Subjects and Chronic Pain Patients: A Controlled Clinical Trial
Source: Biomedicines. 2023 Mar 27;11(4):1023. doi: 10.3390/biomedicines11041023 (PMC10136083; doi:10.3390/biomedicines11041023)
Supplement: Supplementary file 1 [file biomedicines-11-01023-s001.zip]

Archive with 1 entries (1 files):
- biomedicines-2272084-supplementary.pdf
